# Supplementary material for: Effects of Allium fistulosum L. (Green Onion) Root and Avena sativa L. (Oat) Mixtures (WCO31) on the Height of Children: A Multi-Center, Randomized, Double-Blind, Placebo-Controlled Clinical Trial
Source: Nutrients. 2026 Apr 22;18(9):1326. doi: 10.3390/nu18091326 (PMC13164822; doi:10.3390/nu18091326)
Supplement: Supplementary file 1 [file nutrients-18-01326-s001.zip]

Archive with 1 entries (1 files):
- nutrients-4242735-supplementary.pdf
